# Supplementary material for: Resistance is futile: lack of predator switching and a preference for native prey predict the success of an invasive prey species
Source: R Soc Open Sci. 2018 Aug 1;5(8):180339. doi: 10.1098/rsos.180339 (PMC6124139; doi:10.1098/rsos.180339)
Supplement: Functional response data [file rsos180339supp1.csv]

replicate	predator	prey	suppl	eaten	alive
1	gdc	mayfly	2	2	0
2	gdc	mayfly	2	1	1
3	gdc	mayfly	2	1	1
1	gdc	mayfly	4	4	0
2	gdc	mayfly	4	3	1
3	gdc	mayfly	4	1	3
1	gdc	mayfly	8	7	1
2	gdc	mayfly	8	7	1
3	gdc	mayfly	8	5	3
1	gdc	mayfly	16	12	4
2	gdc	mayfly	16	13	3
3	gdc	mayfly	16	8	8
1	gdc	mayfly	32	14	18
2	gdc	mayfly	32	11	21
3	gdc	mayfly	32	8	24
1	gdc	crang	2	2	0
2	gdc	crang	2	2	0
3	gdc	crang	2	1	1
1	gdc	crang	4	3	1
2	gdc	crang	4	4	0
3	gdc	crang	4	4	0
1	gdc	crang	8	3	5
2	gdc	crang	8	1	7
3	gdc	crang	8	6	2
1	gdc	crang	16	2	14
2	gdc	crang	16	8	8
3	gdc	crang	16	8	8
1	gdc	crang	32	12	20
2	gdc	crang	32	16	16
3	gdc	crang	32	3	29
