# Supplementary material for: Resistance is futile: lack of predator switching and a preference for native prey predict the success of an invasive prey species
Source: R Soc Open Sci. 2018 Aug 1;5(8):180339. doi: 10.1098/rsos.180339 (PMC6124139; doi:10.1098/rsos.180339)
Supplement: Prey switching data [file rsos180339supp2.csv]

replicate	predator	mayfly_suppl	mayfly_eaten	cran_suppl	cran_eaten
1	gdc	28	14	2	0
2	gdc	28	4	2	0
3	gdc	28	12	2	1
4	gdc	28	7	2	0
5	gdc	28	15	2	0
6	gdc	28	4	2	0
1	gdc	26	7	4	0
2	gdc	26	3	4	0
3	gdc	26	7	4	0
4	gdc	26	22	4	0
5	gdc	26	14	4	0
6	gdc	26	9	4	0
1	gdc	22	8	8	2
2	gdc	22	2	8	0
3	gdc	22	4	8	0
4	gdc	22	8	8	1
5	gdc	22	6	8	1
6	gdc	22	9	8	2
1	gdc	15	9	15	2
2	gdc	15	11	15	2
3	gdc	15	5	15	2
4	gdc	15	7	15	2
5	gdc	15	10	15	4
6	gdc	15	7	15	1
1	gdc	8	2	22	5
2	gdc	8	1	22	2
3	gdc	8	3	22	3
4	gdc	8	2	22	3
5	gdc	8	5	22	2
6	gdc	8	6	22	0
1	gdc	4	0	26	2
2	gdc	4	2	26	5
3	gdc	4	2	26	1
4	gdc	4	3	26	2
5	gdc	4	2	26	3
6	gdc	4	3	26	2
1	gdc	2	0	28	4
2	gdc	2	0	28	5
3	gdc	2	0	28	1
4	gdc	2	0	28	3
5	gdc	2	0	28	3
6	gdc	2	2	28	2
